# Supplementary material for: Heme Oxygenase-1 and Blood Bilirubin Are Gradually Activated by Oral D-Glyceric Acid
Source: Antioxidants (Basel). 2022 Nov 23;11(12):2319. doi: 10.3390/antiox11122319 (PMC9774343; doi:10.3390/antiox11122319)
Supplement: Supplementary file 1 [file antioxidants-11-02319-s001.zip]

Archive with 3 entries (3 files):
- CONSORT-Flow-Diagram.pdf
- supplementary S1 ROS in hepatocytes.pdf
- supplementary S2 ROS in astrocytes final.pdf
